# Supplementary material for: Organic–Inorganic Substitution Improves Cucumber Yield and Quality by Enhancing Carbon and Nitrogen Metabolism in Cucumbers
Source: Plants (Basel). 2026 Jul 13;15(14):2157. doi: 10.3390/plants15142157 (PMC13414767; doi:10.3390/plants15142157)
Supplement: Supplementary file 1 [file plants-15-02157-s001.zip]

Archive with 1 entries (1 files):
- plants-4387774-supplementary.pdf
